# Supplementary material for: Physical Activity Level, Barriers, and Facilitators for Exercise Engagement for Chronic Community-Dwelling Stroke Survivors in Low-Income Settings: A Cross-Sectional Study in Benin
Source: Int J Environ Res Public Health. 2023 Jan 18;20(3):1784. doi: 10.3390/ijerph20031784 (PMC9914131; doi:10.3390/ijerph20031784)
Supplement: Supplementary file 1 [file ijerph-20-01784-s001.zip]

Archive with 1 entries (1 files):
- ijerph-2067378-supplementary.pdf
